# Supplementary material for: Clinical Outcomes of Treatment-Naive Transformed vs. De Novo Diffuse Large B-Cell Lymphoma: A Propensity Score-Matched Analysis of 1735 Cases
Source: Cancers (Basel). 2026 May 19;18(10):1641. doi: 10.3390/cancers18101641 (PMC13205124; doi:10.3390/cancers18101641)
Supplement: Supplementary file 1 [file cancers-18-01641-s001.zip]

Archive with 1 entries (1 files):
- cancers-4295028-supplementary.pdf
